# Supplementary material for: COVID-19 Pandemic and Patients with Rare Inherited Metabolic Disorders and Rare Autoinflammatory Diseases—Organizational Challenges from the Point of View of Healthcare Providers
Source: J Clin Med. 2021 Oct 22;10(21):4862. doi: 10.3390/jcm10214862 (PMC8584872; doi:10.3390/jcm10214862)
Supplement: Supplementary file 1 [file jcm-10-04862-s001.zip]

Archive with 2 entries (2 files):
- jcm-1393393-Survey S1.pdf
- jcm-1393393-Survey S2.pdf
